# Supplementary material for: Peyronie’s disease in Spain: a prospective study
Source: Sex Med. 2026 May 11;14(4):qfag006. doi: 10.1093/sexmed/qfag006 (PMC13158231; doi:10.1093/sexmed/qfag006)
Supplement: qfag006_Supplemental_Files [file qfag006_supplemental_files.zip]

Archive with 3 entries (3 files):
- Patient_perceived_outcomes_after_treatment_qfag006.pdf
- Supplementary_table_1_qfag006.pdf
- Supplementary_table_2_qfag006.pdf
